# Supplementary material for: Nurse-Led Microsurgical Free Flap Monitoring: A Scoping Review and Evidence-Based Framework
Source: Healthcare (Basel). 2025 Oct 26;13(21):2703. doi: 10.3390/healthcare13212703 (PMC12608914; doi:10.3390/healthcare13212703)
Supplement: Supplementary file 1 [file healthcare-13-02703-s001.zip]

Archive with 1 entries (1 files):
- healthcare-3906300-supplementary.pdf
